# Supplementary material for: A cytokine panel and procalcitonin in COVID-19, a comparison between intensive care and non-intensive care patients
Source: PLoS One. 2022 May 2;17(5):e0266652. doi: 10.1371/journal.pone.0266652 (PMC9060342; doi:10.1371/journal.pone.0266652)
Supplement: S1 File — (XLSX) [file pone.0266652.s001.xlsx]

## Sheet: ITU patients
Age	PCT (ug/L)	CRP (mg/L	IL-1β (pg/mL)	IL-6 (pg/mL)	IL-8 (pg/mL)	TNFα (pg/mL)	BMI	ITU stay (days)
65	0.14	76.6	0.298	27	61.2	23.2	NA	25
60	0.14	51.6	0.24	14.9	36.3	32	NA	34
67	0.23	56.1	1.46	31.2	59.3	26.9	50.3	22
43	0.32	91.9	0.331	129	122	13.9	NA	31
61	0.35	84.6	1.1	14.4	59.9	25.7	32.2	60
77	0.39	69.2	0.327	17.7	117	20.6	30	49
54	0.09	175	0.32	12.6	45.6	12.8	NA	4
61	0.09	139	0.32	15	30.8	14	35.5	48
35	0.09	79	0.32	14.6	50.5	15.4	40.6	6
47	0.11	3	0.32	136	32.1	12.4	33.3	23
37	0.11	157	0.32	23.6	48.4	19.9	24	35
52	0.15	105	0.45	579	76.8	20.8	32	56
75	0.22	108	0.52	1052	293	40.3	25.1	14
57	0.27	43	0.32	15.5	104	11.7	29.4	24
50	0.29	106	0.35	27.8	98.2	12	46	35
45	0.33	29	0.32	16.9	95.3	16.5	42.7	25
71	0.36	33	0.32	6.46	38.1	21.2	21.5	19
39	0.41	78	10.3	95.7	3608	23.8	24.7	62
41	0.41	94	0.32	135	194	17.9	33	3
56	0.43	127	0.38	224	111	22.9	22.7	21
63	0.55	76.6	1.1	123	48.1	39.3	30	21
58	0.58	46.8	0.224	26.6	123	18.2	NA	34
46	0.6	54.5	0.129	3.67	67.3	15.2	28.3	35
55	0.71	26.2	0.359	42.7	58.1	24.3	31.1	62
39	0.9	29.6	0.341	5.56	54.2	26.8	21.5	9
55	1.27	109.5	2.31	129	230	26.9	29.2	66
52	1.48	93.2	0.323	25.6	45.3	38.4	27.3	62
62	1.66	123.7	1.08	110	97.3	32.2	27.7	64
33	1.68	81.8	0.209	28.4	27.2	34.6	28.2	39
63	1.9	302.7	0.671	228	83.5	43.6	37	55
57	2.06	307.8	0.885	47.2	93.7	28	NA	104
49	2.28	83.1	1.22	34.3	75.3	39.1	32	49
61	2.29	48.8	0.298	12.2	56.8	34.7	35.3	45
55	2.45	196.9	0.538	66.5	49.3	91.5	NA	50
58	2.74	80.4	0.654	15.8	93.5	68.4	44	67
59	3.8	107.8	0.376	38.7	191	47.2	27.9	64
67	26.43	45.4	1.24	19.2	69.1	50.5	23.8	40
54	99	132.4	2.35	51.9	165	36.1	25	84
62	0.71	239	0.47	209	189	17.4	25.6	61
54	0.73	339	0.63	49.5	367	21.8	35	45
81	0.74	127	0.32	42.4	50	37.8	23	18
68	1.32	375	0.43	142	83.2	32.5	36	24
57	2.01	346	0.38	335	47.7	28.5	39	25
54	3.73	32	0.32	6.54	22.3	12.7	26.6	23
62	5.07	217	0.32	107	65.3	37.6	27.9	17
37	88.8	226	1.32	178	123	22.4	28	65

## Sheet: non-ITU patients
Age	BMI	Hospital say (days)	IL-1β (pg/mL)	IL-6 (pg/mL)	IL-8 (pg/mL)	TNFα (pg/mL)	PCT (ug/L)	CRP (mg/L
52	31.8	27	0.32	9.26	27.4	12.1	0.06	129
53	28.9	8	0.82	6.37	249	20	0.06	16
44	NA	7	0.58	8	19.8	15.2	0.07	122
47	NA	15	0.32	159	28.6	13.7	0.07	24
58	NA	13	0.32	1.07	11.1	10.9	0.08	88
60	32.4	27	0.32	6.89	42.5	12	0.09	86
61	34	10	0.32	15.9	114	12.5	0.1	109
60	26	77	0.45	197	133	27.1	0.11	127
61	25.8	64	0.32	57.4	32	19.4	0.13	147
60	38.5	7	0.32	196	38.1	20.5	0.13	66
58	19.4	12	0.32	6.34	69.8	19.5	0.15	132
53	32.9	14	0.32	36.1	35.5	11.8	0.15	87
56	NA	6	1.27	4.59	40.3	16.9	0.16	99
58	29.5	4	0.32	2.54	17.4	16.1	0.16	67
54	97kg	4	0.32	12.2	60.7	14	0.17	174
58	25	11	0.32	71.4	34	17.2	0.19	80
55	24.2	14	0.32	52.9	59.9	12.7	0.2	109
58	24.6	3	0.32	5.01	30.2	14.9	0.21	42
46	30.5	8	0.32	11.6	15.6	20.2	0.24	176
62	28.7	27	0.32	47.7	46.3	16.6	0.25	39
58	31.4	8	0.32	43.3	36.8	18.2	0.28	72
56	32.3	8	0.68	32.9	145	19.9	0.28	216
44	29.2	9	0.32	19	48	15.4	0.3	101
49	NA	13	0.32	28.5	54	17	0.34	33
52	34.2	31	0.53	135	123	15.2	0.48	251
59	NA	9	0.32	8.4	25.8	14.4	0.48	232
56	NA	15	0.32	25.9	51.3	25.9	0.91	147
57	24.5	9	1.24	1313	83.9	25.2	1.08	19
48	23.4	6	0.32	10.1	27.3	30.6	1.79	231
58	26	10	0.32	7.89	40.9	15.7	2.46	144

## Sheet: Healthy volunteers
Age	IL-1β (pg/mL)	IL-6 (pg/mL)	IL-8 (pg/mL)	TNFα (pg/mL)	CRP (mg/L)
35	0.036	4.82	10.8	11.8	8.5
43	0.125	1.05	17.9	11.2	1.3
32	0.144	0.967	22	11.5	-
40	0.128	2.06	10.1	13.7	2.7
49	0	0.626	13	7.98	<1.0
45	0.027	0.76	17.9	11	<1.0
36	0.061	0.607	16.6	9.98	<1.0
35	0.041	3.2	14.3	8.62	11.5
28	0.103	0.628	7.58	10.1	<1.0
27	0.075	0.621	13.3	8.43	<1.0
39	0.14	1.28	10.3	10.5	<1.0
27	0.059	0.473	5.97	7.15	<1.0
28	0.046	1.15	6.99	11.8	<1.0
29	0.051	2.19	8.48	8.69	5
24	0.083	1.61	9.28	8.26	2.2
23	0.221	1.01	7	9.54	<1.0
33	1.2	1.36	13.2	8.66	2.2
29	0.246	1.17	9.25	7.76	<1.0
25	0.188	1.6	7.58	12.7	<1.0
31	0.297	0.772	6.25	12.3	<1.0
35	0.213	0.712	15.4	10	<1.0
28	0.378	0.438	6.89	8.33	<1.0
28	0.018	0.525	16.5	6.53	<1.0
41	<0.32	<0.56	22.2	9.68	<1.0
